# Supplementary material for: Volatile Profile of Mead Fermenting Blossom Honey and Honeydew Honey with or without Ribes nigrum
Source: Molecules. 2020 Apr 15;25(8):1818. doi: 10.3390/molecules25081818 (PMC7221654; doi:10.3390/molecules25081818)
Supplement: Supplementary file 1 [file molecules-25-01818-s001.zip]

Archive with 6 entries (6 files):
- molecules-771489 Figure S1.tif
- molecules-771489 Figure S1S2 caption.docx
- molecules-771489 Figure S2.tiff
- molecules-771489 Supplementary File1.txt
- molecules-771489 Table S1.xlsx
- molecules-771489 Table S2.docx
