# Supplementary material for: Volatile Profile of Mead Fermenting Blossom Honey and Honeydew Honey with or without Ribes nigrum
Source: Molecules. 2020 Apr 15;25(8):1818. doi: 10.3390/molecules25081818 (PMC7221654; doi:10.3390/molecules25081818)
Supplement: Supplementary file 1 [file molecules-25-01818-s001.zip › molecules-771489 Supplementary File1.txt]

         eigenvalue  variance.percent cumulative.variance.percent
Dim.1	3.565702e+01	5.751132e+01	57.51132
Dim.2	1.390580e+01	2.242871e+01	79.94003
Dim.3	6.028327e+00	9.723108e+00	89.66314
Dim.4	2.364753e+00	3.814117e+00	93.47725
Dim.5	1.675002e+00	2.701616e+00	96.17887
Dim.6	5.579597e-01	8.999349e-01	97.07881
Dim.7	4.852739e-01	7.826999e-01	97.86150
Dim.8	3.431373e-01	5.534473e-01	98.41495
Dim.9	3.285588e-01	5.299336e-01	98.94489
Dim.10	2.427728e-01	3.915690e-01	99.33645
Dim.11	1.546914e-01	2.495023e-01	99.58596
Dim.12	9.119270e-02	1.470850e-01	99.73304
Dim.13	4.965121e-02	8.008259e-02	99.81312
Dim.14	2.733722e-02	4.409229e-02	99.85722
Dim.15	2.551191e-02	4.114825e-02	99.89837
Dim.16	2.222729e-02	3.585046e-02	99.93422
Dim.17	1.825076e-02	2.943671e-02	99.96365
Dim.18	1.197539e-02	1.931514e-02	99.98297
Dim.19	5.429379e-03	8.757062e-03	99.99172
Dim.20	3.202259e-03	5.164934e-03	99.99689
Dim.21	1.146699e-03	1.849515e-03	99.99874
Dim.22	5.479656e-04	8.838155e-04	99.99962
Dim.23	2.337466e-04	3.770107e-04	100.00000


                                           Dim.1       Dim.2
Isobutanol                               0.8877503 -0.03929299
Isoamyl acetate                          0.9593655 -0.20438714
Isoamyl alcohol                          0.9540245 -0.13655110
Ethyl hexanoate                          0.9713213 -0.16480010
m-Cymene                                 0.3973894  0.55017758
3,6-Dimethylene-1,7-octadiene            0.1139923  0.80600513
1,2,4-Trimethylenecyclohexane            0.5499364  0.49486016
4-Methyl-1-pentanol                      0.8979079 -0.26179007
3-Methyl-1-pentanol                      0.9606846 -0.08112445
Isopropenylbenzene                       0.5378563  0.49816105
cis-Rose oxide                           0.7129331  0.66250769
trans-Rose oxide                         0.7030112  0.67330924
3-Ethoxy-1-propanol                      0.8696744 -0.41108665
2,4-Pyrrolidinedione                     0.6659921  0.67002183
3-(Hydroxymethyl)-2-nonanone             0.9815285  0.01188547
Nonanal                                  0.5663657 -0.21176321
Unknown 1                                0.9510066 -0.02754617
Ethyl octanoate                          0.8958737 -0.42009954
cosmene                                  0.4970475  0.74718794
Isoamyl hexanoate                        0.9064344 -0.37959996
2-Methylpentanoic anhydride              0.6707201  0.65693753
Acetic acid                              0.9770124 -0.15345385
anethofuran                              0.7142312  0.67886940
Benzaldehyde                             0.1933977 -0.28814139
Unknown 2                                0.7738768  0.48369571
Ethyl nonanoate                          0.5912791 -0.51500522
(2R,3R)-2,3-Butanediol                   0.9175256 -0.11498476
Linalool                                 0.9054572  0.05541213
3,6-Bis(methylene)octahydro-1-benzofuran 0.3412202  0.86567285
1-Octanol                                0.8585038 -0.41247840
2,3-Butandiol                            0.9202681 -0.20690323
Unknown 3                                0.6782454  0.64376414
3,7-Dimethyl-1,5,7-octatrien-3-ol        0.3535980  0.87233288
beta-cyclohomocitral                     0.5525512  0.47319879
Ethyl decanoate                          0.8214524 -0.52304845
2-Methylbenzaldehyde                     0.7970146  0.16317118
isoamyl octanoate                        0.8647146 -0.45437872
1-Methoxy-4-vinylbenzene                 0.7640192 -0.23296479
Citral                                   0.5614832  0.72556764
α-Terpinol                               0.7335232  0.15591068
Borneol                                  0.6435467  0.74218102
3-methylsulfanylpropan-1-ol              0.8807653 -0.34916551
(E,E)-α-Fernesene                        0.5414334  0.28379639
Citronellol                              0.6299017 -0.05699435
Ethyl phenylacetate                      0.9485988  0.25599630
Phenethyl acetate                        0.9200769 -0.35436589
Ethyl dodecanoate                        0.7978034 -0.53758605
2-(4-Methylphenyl)-2-propanol            0.3949379  0.79976793
isoamyl decanoate                        0.8249853 -0.37393770
Hexanoic acid                            0.8982854 -0.40180761
Phenylethyl alcohol                      0.9608837 -0.17485991
2,6-Dimethyl-3,7-octadiene-2,6-diol      0.4050455  0.79889739
3,4-Dimethoxystyrene                     0.7187158 -0.42465469
(±)-trans-Nerolidol                      0.8524106  0.26847541
Ethyl tetradecanoate                     0.8218435 -0.55779105
Isoamyl laurate                          0.7863274 -0.40151661
Octanoic acid                            0.8798698 -0.40050930
4-Isopropyl-3-methylphenol               0.4432062  0.83670352
Ethyl palmitate                          0.7789124 -0.51458904
Decanoic acid                            0.8877829 -0.32743440
(Z,E) Farnesol                           0.6233091  0.17265039
(E,E) Farnesol                           0.6393838  0.20028801
