# Supplementary material for: Volatile Profile of Mead Fermenting Blossom Honey and Honeydew Honey with or without Ribes nigrum
Source: Molecules. 2020 Apr 15;25(8):1818. doi: 10.3390/molecules25081818 (PMC7221654; doi:10.3390/molecules25081818)
Supplement: Supplementary file 1 [file molecules-25-01818-s001.zip › molecules-771489 Table S1.xlsx]

## Sheet: Sheet1
Tabel SXX. Volatile organic compounds identified. Results are expressed as the average (n=3) ± standard deviation. A statistic ANOVA test was performed with a Turkey post-hoc method; the significant differences between the samples are expressed as letters. Level of identification a=NIST17 library match; b=Retention Index (RI) match and c=standard injection.
Compound name	substance class	CAS NUMBER	RT (min)	RI Sperimental	Level of identification	B-pre				B-post				BC-pre				BC-post				H-pre				H-post				HC-pre				HC-post
						AVERAGE		STDEV	ANOVA	AVERAGE		STDEV	ANOVA	AVERAGE		STDEV	ANOVA	AVERAGE		STDEV	ANOVA	AVERAGE		STDEV	ANOVA	AVERAGE		STDEV	ANOVA	AVERAGE		STDEV	ANOVA	AVERAGE		STDEV	ANOVA
isobutanol	alcohols	78-83-1	6630	1093	a,b	n.d.	±	n.d.	a	0.168224	±	0.0194602	b	n.d.	±	n.d.	a	0.329708	±	0.0089091	d	n.d.	±	n.d.	a	0.170252	±	0.00493225	b	n.d.	±	n.d.	a	0.239423	±	0.0167121	c
isoamyl acetate	esters	123-92-2	7345	1120	a,b,c	n.d.	±	n.d.	a	0.628692	±	0.120639	b	n.d.	±	n.d.	a	0.634347	±	0.0462942	b	n.d.	±	n.d.	a	0.674602	±	0.0658196	b	n.d.	±	n.d.	a	0.753174	±	0.0772094	b
isoamyl alcohol	alcohols	123-51-3	9625	1207	a,b,c	0.00183441	±	0.000222174	a	4.54966	±	0.42107	b	n.d.	±	n.d.	a	6.28767	±	0.273502	d	0.00201988	±	0.000363937	a	5.05612	±	0.1144	bc	0.00164159	±	0.000514059	a	5.39786	±	0.316326	c
ethyl hexanoate	esters	123-66-0	10235	1232	a,b	n.d.	±	n.d.	a	1.01681	±	0.225025	c	n.d.	±	n.d.	a	0.673306	±	0.0769029	b	n.d.	±	n.d.	a	0.995031	±	0.113862	c	n.d.	±	n.d.	a	0.804482	±	0.0964939	bc
m-cymene	others	535-77-3	11030	1264	a,b,c	0.00301572	±	0.000625784	a	0.0104919	±	0.000221626	b	0.0111447	±	0.00299092	b	0.0178558	±	0.00277437	c	0.00122836	±	0.000277831	a	0.00134006	±	0.000430119	a	0.00848161	±	0.00165693	b	0.0100735	±	0.00148077	b
3,6-dimethylene-1,7-octadiene	terpenes derivates		11215	1272	a	0.0130502	±	0.00383308	b	0.0233842	±	0.00290452	c	0.0261696	±	0.00623243	c	0.0135037	±	0.00193677	b	n.d.	±	n.d.	a	n.d.	±	n.d.	a	n.d.	±	n.d.	a	n.d.	±	n.d.	a
1,2,4-trimethylenecyclohexane	others	14296-81-2	11680	1291	a,b	0.000575085	±	0.000123311	a	0.239494	±	0.0544647	b	n.d.	±	n.d.	a	0.00202331	±	0.000805395	a	n.d.	±	n.d.	a	0.0216701	±	0.00155342	a	n.d.	±	n.d.	a	n.d.	±	n.d.	a
4-methyl-1-pentanol	alcohols	626-89-1	12195	1312	a,b	n.d.	±	n.d.	a	0.00380297	±	0.000147376	b	n.d.	±	n.d.	a	0.00656354	±	0.00106849	c	0.000367224	±	1.92437e-05	a	0.00568398	±	0.000400139	c	0.000375479	±	n.d.	a	0.0061774	±	0.000345882	c
3-methyl-1-pentanol	alcohols	589-35-5	12495	1324	a,b	n.d.	±	n.d.	a	0.0161363	±	0.00113052	b	n.d.	±	n.d.	a	0.0216599	±	0.0018062	c	n.d.	±	n.d.	a	0.016173	±	0.000292317	b	n.d.	±	n.d.	a	0.0171717	±	0.000566785	b
isopropenylbenzene	others	98-83-9	12575	1328	a,b	0.000322523	±	8.01008e-05	a	0.126976	±	0.0128129	b	n.d.	±	n.d.	a	n.d.	±	n.d.	a	n.d.	±	n.d.	a	0.0106854	±	0.00201112	a	n.d.	±	n.d.	a	n.d.	±	n.d.	a
cis-rose oxide	terpenes derivates	876-17-5	12990	1345	a,b	0.000712202	±	5.51573e-05	a	0.0327977	±	0.0029154	d	0.00313078	±	0.000197076	ab	0.0268938	±	0.00255825	c	8.32061e-05	±	2.17702e-05	a	n.d.	±	n.d.	a	0.00220736	±	4.63714e-05	a	0.0067658	±	0.000634516	b
trans-rose oxide	terpenes derivates	876-18-6	13320	1359	a,b	0.000166671	±	5.70854e-05	ab	0.00686084	±	0.00130771	c	0.00104757	±	9.56214e-05	ab	0.00593843	±	0.000451466	c	n.d.	±	n.d.	a	n.d.	±	n.d.		0.000658596	±	8.39867e-05	ab	0.00153293	±	0.000168905	b
3-ethoxy-1-propanol	alcohols	111-35-3	13600	1370	a,b	n.d.	±	n.d.	a	0.0114092	±	0.000734022	b	n.d.	±	n.d.	a	0.0140626	±	0.000269114	c	n.d.	±	n.d.	a	0.0192366	±	0.000558704	d	n.d.	±	n.d.	a	0.0217367	±	0.00169499	e
2,4-pyrrolidinedione	terpenes derivates	37772-89-7	13755	1377	a	0.000232055	±	9.48253e-05	a	0.0574184	±	0.00573679	c	0.000157161	±	3.14283e-05	a	0.042144	±	0.00468351	b	n.d.	±	n.d.	a	n.d.	±	n.d.	a	n.d.	±	n.d.	a	n.d.	±	n.d.	a
3-(hydroxymethyl)-2-nonanone	ketones	67801-33-6	13890	1383	a	n.d.	±	n.d.	a	0.0208643	±	0.00179112	d	0.00571514	±	0.000756714	b	0.0161714	±	0.00139625	c	0.00121268	±	9.10329e-05	a	0.0171604	±	0.00168622	c	0.00261612	±	0.000303675	ab	0.0144228	±	0.00120883	c
nonanal	aldehydes	124-19-6	14020	1388	a,b	0.00347445	±	0.000596355	a	0.0038805	±	0.000490056	a	0.00278641	±	1.82443e-05	a	0.00619992	±	0.000951331	c	0.00328045	±	0.000352585	a	0.00447434	±	0.000548944	ab	0.00443215	±	0.000352341	ab	0.00601683	±	0.00092812	bc
unknown 1	unknown		14160	1394	a	0.000772433	±	0.000176787	a	0.0204021	±	0.000442597	b	0.000604279	±	3.16185e-05	a	0.02755	±	0.00279423	c	0.00104546	±	0.000230792	a	0.0188404	±	0.00274875	b	0.000994499	±	0.000360006	a	0.0198227	±	0.00181083	b
ethyl octanoate	esters	106-32-1	15020	1431	a,b	0.00103908	±	0.000506966	a	3.13208	±	0.719384	b	n.d.	±	n.d.	a	2.97799	±	0.562646	b	0.00297647	±	0.000569897	a	5.49539	±	0.717994	c	0.00161307	±	0.000728365	a	3.84762	±	0.656335	b
cosmene	terpenes derivates	460-01-5	15240	1441	a,b	0.0122291	±	0.00314825	b	0.0646333	±	0.00344024	d	0.0130695	±	0.00156593	b	0.0192233	±	0.00201874	c	n.d.	±	n.d.	a	0.000410291	±	7.35186e-05	a	n.d.	±	n.d.	a	n.d.	±	n.d.	a
isoamyl hexanoate	esters	2198-61-0	15490	1452	a,b	n.d.	±	n.d.	a	0.0122542	±	0.00284543	b	n.d.	±	n.d.	a	0.0103367	±	0.00210676	b	n.d.	±	n.d.	a	0.0195256	±	0.00341233	c	n.d.	±	n.d.	a	0.0126163	±	0.00205862	b
2-methylpentanoic anhydride	others	63169-61-9	16155	1482	a	n.d.	±	n.d.	a	0.0332623	±	0.00352456	b	n.d.	±	n.d.	a	0.030345	±	0.00202387	b	n.d.	±	n.d.	a	n.d.	±	n.d.	a	n.d.	±	n.d.	a	n.d.	±	n.d.	a
acetic acid	acids	64-19-7	16260	1487	a,b	n.d.	±	n.d.	a	0.186674	±	0.032937	c	n.d.	±	n.d.	a	0.183171	±	0.0225681	bc	n.d.	±	n.d.	a	0.210112	±	0.0149492	c	0.0155775	±	0.00236854	a	0.14148	±	0.00145633	b
anethofuran	terpenes derivates	74410-10-9	16545	1500	a,b	0.00303675	±	0.000280653	bc	0.0156721	±	0.000762162	e	0.00382863	±	0.000145246	c	0.0139572	±	0.000382906	d	0.000267352	±	3.21657e-05	a	0.00245881	±	0.000260317	b	0.000335086	±	9.8507e-05	a	0.00266004	±	5.59284e-05	b
benzaldehyde	aldehydes	100-52-7	16860	1515	a,b,c	0.00588325	±	0.00257611	b	0.00838834	±	0.00279931	b	0.00161435	±	7.26503e-05	a	0.00466216	±	0.000865725	ab	0.0067616	±	0.000191281	b	0.00886913	±	0.00103563	b	0.00836901	±	0.00133265	b	0.00506906	±	0.000264184	ab
unknown 2	unknown		17085	1526	a	0.00179357	±	0.000518984	a	0.159299	±	0.0124026	d	0.00172577	±	0.000159629	a	0.217203	±	0.00872792	e	0.000287369	±	5.30667e-05	a	0.0194787	±	0.00411039	b	0.000373056	±	8.06025e-05	a	0.0686722	±	0.00464045	c
ethyl nonanoate	esters	123-29-5	17140	1529	a,b	0.00127429	±	0.000281148	a	0.0129603	±	0.00270579	a	0.000258941	±	4.69338e-05	a	0.0365622	±	0.0197851	a	0.00643658	±	0.00101679	a	0.0593881	±	0.0452501	a	0.00180205	±	0.000671013	a	0.0467921	±	0.0357354	a
2,3-butanediol isomer 1	alcohols		17275	1536	a	n.d.	±	n.d.	a	0.179056	±	0.0746086	b	n.d.	±	n.d.	a	0.227737	±	0.0178319	b	n.d.	±	n.d.	a	0.186585	±	0.0872447	b	n.d.	±	n.d.	a	0.211862	±	0.0397767	b
linalool	terpenes derivates	78-70-6	17420	1543	a,b	0.00964634	±	0.000187945	a	0.0200315	±	0.00182626	c	0.0157475	±	0.000458024	b	0.0234898	±	0.000136011	d	0.00893766	±	0.000451588	a	0.0188639	±	0.00104137	c	0.0105628	±	0.00100738	a	0.0212067	±	0.000280918	cd
3,6-bis(methylene)octahydro-1-benzofuran	terpenes derivates		17540	1549	a	0.00665195	±	0.000327315	b	0.0120211	±	0.000819598	e	0.00900028	±	0.000399146	c	0.0105252	±	0.000389407	d	0.000335679	±	1.58019e-05	a	0.000644218	±	7.69135e-05	a	0.000351823	±	1.3675e-05	a	0.000524136	±	8.31748e-06	a
1-octanol	alcohols	111-87-5	17590	1551	a,b,c	0.000794306	±	7.70032e-05	a	0.00721751	±	0.000569565	b	0.00140951	±	1.73276e-05	a	0.00747067	±	0.000611535	b	0.00130208	±	2.15516e-05	a	0.0102996	±	0.000810677	c	0.00189361	±	0.000113854	a	0.0122431	±	0.00103867	d
2,3-butandiol isomer 2	alcohols		18035	1573	a	n.d.	±	n.d.	a	0.0588966	±	0.0242609	b	n.d.	±	n.d.	a	0.0663475	±	0.00800669	b	n.d.	±	n.d.	a	0.0697023	±	0.0232593	b	0.00214718	±	0.000740126	a	0.0736991	±	0.0145108	b
unknown 3	unknown		18465	1594	a	n.d.	±	n.d.	a	0.113604	±	0.00864056	b	n.d.	±	n.d.	a	0.119129	±	0.00631863	b	n.d.	±	n.d.	a	0.00119434	±	0.000135987	a	n.d.	±	n.d.	a	n.d.	±	n.d.	a
3,7-dimethyl-1,5,7-octatrien-3-ol	alcohols	29957-43-5	18740	1608	a,b	1.03035	±	0.0168748	b	2.41522	±	0.0847246	d	1.47028	±	0.0621946	c	1.43216	±	0.0697498	c	0.00864259	±	0.000622474	a	0.0165001	±	0.00258893	a	0.00992632	±	0.00147114	a	0.0154049	±	0.000549616	a
beta-cyclohomocitral	aldehydes	472-66-2	18900	1617	a	n.d.	±	n.d.	a	0.0622015	±	0.0194409	b	n.d.	±	n.d.	a	n.d.	±	n.d.	a	n.d.	±	n.d.	a	0.00685286	±	0.000300514	a	n.d.	±	n.d.	a	n.d.	±	n.d.	a
ethyl decanoate	esters	110-38-3	19250	1635	a,b	n.d.	±	n.d.	a	2.31467	±	0.569046	b	n.d.	±	n.d.	a	2.09321	±	0.613975	b	0.00181778	±	0.000250866	a	5.39123	±	0.621456	c	n.d.	±	n.d.	a	2.84718	±	0.389511	b
2-methylbenzaldehyde	aldehydes	529-20-4	19380	1642	a,b	0.00968512	±	0.00339919	a	0.1009	±	0.0173317	b	0.00837558	±	0.00062674	a	0.0604416	±	0.0410068	ab	0.0242596	±	0.000340846	a	0.0496906	±	0.0222798	ab	0.0222432	±	0.00674333	a	0.0581376	±	0.0303881	ab
isoamyl octanoate	esters	2035-99-6	19600	1654	a,b	n.d.	±	n.d.	a	0.0631832	±	0.0179777	b	n.d.	±	n.d.	a	0.0504447	±	0.0113663	b	n.d.	±	n.d.	a	0.118705	±	0.0166586	c	n.d.	±	n.d.	a	0.0677508	±	0.0106806	b
1-methoxy-4-vinylbenzene	others	637-69-4	19995	1675	a,b	n.d.	±	n.d.	a	0.036992	±	0.0056598	c	n.d.	±	n.d.	a	0.00672707	±	0.000676796	b	n.d.	±	n.d.	a	0.0445921	±	0.0021442	d	n.d.	±	n.d.	a	0.00870239	±	0.000862718	b
citral	terpenes derivates	5392-40-5	20155	1683	a,b	0.00241789	±	0.000368217	b	0.00527997	±	0.000313644	d	0.00359478	±	0.000102563	c	0.006577	±	0.000116254	e	0.000354102	±	6.59971e-05	a	0.000702734	±	5.39631e-05	a	0.000885833	±	0.000156464	a	0.00269956	±	0.000151653	b
alpha-terpinol	terpenes derivates	98-55-5	20335	1693	a,b	0.00254092	±	0.000790843	ab	0.00558408	±	7.85122e-05	de	0.00401958	±	0.000244568	bcd	0.00918336	±	0.000239527	f	0.00226425	±	0.000335323	a	0.00439008	±	0.000314642	cd	0.00383932	±	0.00133708	abc	0.00709168	±	9.01271e-05	e
borneol	terpenes derivates	464-45-9	20405	1697	a,b	0.00503255	±	0.000711427	d	0.0238914	±	0.000602939	g	0.00619805	±	9.10161e-05	e	0.0211403	±	0.000651028	f	0.000656084	±	6.53515e-06	a	0.00183445	±	6.89292e-05	bc	0.00100699	±	0.000134445	ab	0.00270154	±	4.32181e-05	c
3-methylsulfanylpropan-1-ol	alcohols	505-10-2	20755	1716	a,b	n.d.	±	n.d.	a	0.0046109	±	0.000575273	b	n.d.	±	n.d.	a	0.00797894	±	0.000510334	c	n.d.	±	n.d.	a	0.00833604	±	0.00052524	c	n.d.	±	n.d.	a	0.00892077	±	0.000931665	c
(E,E)-alpha-farnesene	terpenes derivates	502-61-4	21315	1746	a,b	0.000602555	±	0.000758311	a	0.00227817	±	0.00202419	a	0.000863665	±	0.000559917	a	0.000811028	±	1.4519e-05	a	0.000363882	±	0.00039251	a	0.00073061	±	0.000105059	a	0.000204859	±	8.99567e-06	a	0.00121419	±	0.000285155	a
citronellol	terpenes derivates	106-22-9	21655	1765	a	n.d.	±	n.d.	a	0.00514944	±	0.000434167	bc	0.00401631	±	0.000392161	bc	0.0186979	±	0.00100812	d	n.d.	±	n.d.	a	0.00534969	±	0.000218973	c	0.00392205	±	0.000260647	b	0.0183198	±	0.000686125	d
ethyl phenylacetate	esters	101-97-3	22035	1786	a,b	0.000334095	±	5.23937e-05	a	0.0392992	±	0.00117098	e	0.000756568	±	6.44206e-05	a	0.033348	±	0.00252848	d	0.00022842	±	2.5595e-05	a	0.0205744	±	0.00187371	c	0.000272182	±	7.16456e-05	a	0.0161445	±	9.73563e-05	b
phenethyl acetate	esters	103-45-7	22570	1816	a,b	n.d.	±	n.d.	a	0.226739	±	0.0195721	c	n.d.	±	n.d.	a	0.164621	±	0.00898121	b	0.000295028	±	2.62051e-05	a	0.326751	±	0.0135414	d	0.00023405	±	7.45894e-05	a	0.210499	±	0.00402493	c
ethyl dodecanoate	esters	106-33-2	23040	1843	a	0.000655436	±	0.00023875	a	0.37013	±	0.0883553	b	n.d.	±	n.d.	a	0.291441	±	0.0682284	b	0.000713312	±	0.000114026	a	0.886136	±	0.0980347	c	0.000548202	±	0.000203919	a	0.413431	±	0.0331274	b
2-(4-methylphenyl)-2-propanol	alcohols	1197-01-9	23180	1851	a,b	0.0238827	±	0.00708673	c	0.034475	±	0.00129753	d	0.0259245	±	0.00182909	c	0.040941	±	0.00141909	d	0.00346796	±	0.000446514	a	n.d.	±	n.d.	a	0.00491403	±	0.00132672	a	0.0150128	±	0.000618446	b
isoamyl decanoate	esters	2306-91-4	23360	1861	a,b	6.47193e-05	±	4.23454e-05	a	0.0824834	±	0.026047	c	n.d.	±	n.d.	a	0.0428243	±	0.0090512	b	6.72839e-05	±	3.83905e-05	a	0.137642	±	0.0111294	d	n.d.	±	n.d.	a	0.0439677	±	0.00465284	b
hexanoic acid	acids	142-62-1	23775	1885	a,b,c	0.0013878	±	0.000264041	a	0.2271	±	0.00618651	c	0.00289831	±	0.000231	a	0.168622	±	0.00401788	b	0.00312217	±	0.000266015	a	0.352582	±	0.0185833	d	0.00391575	±	0.000187711	a	0.237406	±	0.00878723	c
phenylethyl alcohol	alcohols	60-12-8	24285	1914	a,b,c	0.00778588	±	0.00243347	a	3.29654	±	0.201727	b	0.00888701	±	0.00164044	a	4.1616	±	0.268456	d	0.00968674	±	0.000391204	a	3.83293	±	0.0696888	cd	0.00890541	±	0.00229258	a	3.79076	±	0.124287	c
2,6-dimethyl-3,7-octadiene-2,6-diol	alcohols	13741-21-4	24850	1947	a,b	0.00652186	±	0.00189812	ab	0.0164878	±	0.00911994	c	0.00851202	±	0.00160288	abc	0.00984076	±	0.00126305	bc	9.62042e-05	±	2.51344e-05	a	0.000318062	±	0.000103479	a	0.000102713	±	3.19326e-05	a	0.000287359	±	9.65281e-05	a
3,4-dimethoxystyrene	others	6380-23-0	26340	2033	a,b	n.d.	±	n.d.	a	0.0293893	±	0.00284937	d	n.d.	±	n.d.	a	0.00593163	±	0.000562202	b	n.d.	±	n.d.	a	0.0515138	±	0.00221998	e	n.d.	±	n.d.	a	0.0122382	±	0.00120806	c
(±)-trans-nerolidol	terpenes derivates	40716-66-3	26395	2036	a,b	0.000257627	±	0.000274606	a	0.00532068	±	0.00119307	c	0.000309179	±	0.000145585	a	0.00173235	±	0.000368273	b	0.000151356	±	0.0001494	a	0.00218009	±	0.000152003	b	n.d.	±	n.d.	a	0.00184212	±	0.000335767	b
ethyl tetradecanoate	esters	124-06-1	26500	2042	a,b	n.d.	±	n.d.	a	0.00539129	±	0.0008014	b	n.d.	±	n.d.	a	0.00601247	±	0.000725706	b	0.00017084	±	5.23919e-05	a	0.0131914	±	0.00130211	d	0.000354169	±	0.000149661	a	0.0092615	±	0.000401137	c
isoamyl laurate	esters	6309-51-9	26800	2059	a,b	n.d.	±	n.d.	a	0.00768212	±	0.00196783	c	n.d.	±	n.d.	a	0.00384858	±	0.000571429	b	n.d.	±	n.d.	a	0.0140275	±	0.00145482	d	n.d.	±	n.d.	a	0.0036723	±	9.68116e-05	b
octanoic acid	acids	124-07-2	27215	2083	a,b,c	n.d.	±	n.d.	a	0.912382	±	0.0311863	d	0.00195138	±	0.000812826	a	0.538076	±	0.0354648	b	0.00927349	±	0.00108055	a	1.38246	±	0.0494157	e	0.00574523	±	0.000198019	a	0.81073	±	0.0560281	c
4-isopropyl-3-methylphenol	others	485076	29230	2200	a	0.00491614	±	0.00106037	b	0.00925376	±	0.000118673	d	0.00429621	±	0.000206876	b	0.00679108	±	0.000239213	c	0.000538377	±	5.15715e-05	a	0.000920568	±	0.000112895	a	0.000581178	±	0.000132331	a	0.000981803	±	5.4774e-05	a
ethyl palmitate	esters	628-97-7	29685	2226	a,b	0.000203205	±	8.59184e-05	a	0.0134191	±	0.00189712	b	0.000146772	±	9.45673e-06	a	0.01082	±	0.000602989	b	0.000412852	±	6.74647e-05	a	0.0319772	±	0.00292536	c	0.000918345	±	0.00055041	a	0.011587	±	0.000640592	b
decanoic acid	acids	334-48-5	30540	2275	a,b,c	0.000577593	±	4.34139e-05	a	0.254475	±	0.0228174	d	0.000332594	±	0.000150279	a	0.121478	±	0.011637	b	0.00141685	±	0.000304153	a	0.32332	±	0.0187719	e	0.000522443	±	0.000161957	a	0.192571	±	0.0103005	c
(Z,E)-farnesol	terpenes derivates	3790-71-4	30795	2290	a,b	0.00568837	±	0.00646934	a	0.0183047	±	0.0158238	a	0.00708033	±	0.00408996	a	0.0072587	±	0.00272302	a	0.00276754	±	0.00346218	a	0.00786975	±	0.00101435	a	0.00148897	±	0.00100343	a	0.0144519	±	0.00537155	a
(E,E)-farnesol	terpenes derivates	106-28-5	31185	2312	a,b	0.0112293	±	0.012569	a	0.0383113	±	0.0311475	a	0.0141601	±	0.00814553	a	0.015777	±	0.00621111	a	0.00558278	±	0.00707121	a	0.0153941	±	0.00126388	a	0.00302262	±	0.00200819	a	0.029307	±	0.0105268	a
